# Supplementary material for: Oral fosfomycin for treatment of urinary tract infection: a retrospective cohort study
Source: BMC Infect Dis. 2016 Oct 11;16:556. doi: 10.1186/s12879-016-1888-1 (PMC5057270; doi:10.1186/s12879-016-1888-1)
Supplement: Additional file 1: — Spreadsheet reporting 75 unique patients treated with fosfomycin for urinary tract infections. This excel file contains anonymised details of 75 unique adult patients treated with fosfomycin for urinary tract infections at Oxford University Hospitals NHS Foundation Trust from March 2013 through June 2015. Our original analysis also included patient sex, but this has been removed from the suppl. data file in order to protect anonymity. (XLSX 24 kb) [file 12879_2016_1888_MOESM1_ESM.xlsx]

## Sheet: Fosfomycin for UTI
ID	Date of dose (DD/MM/YY)	Number of 3g sachets issued (first treatment episode)	Total number of treatment episodes for this patient	Age (years) at time of index treatment episode	Urine culture date	Urine culture result	Documented ESBL?	Fosfomycin sensitive in vitro?	Susceptible to any oral agent other than fosfomycin in vitro?	Nitrofurantoin susceptible in vitro?	Follow up urine culture date	Micro follow up category	eGFR at date of first fosfomycin dose	Systemic / renal tract comorbidity	ID/micro involved?
FOS001	2014-07-30	1	1	33	2014-07-31	No significant growth	Not applicable	Not applicable	Not applicable	N/A	nil	No follow up	23	Renal transplant	N
FOS002	2015-02-05	1	1	87	2015-02-02	E. coli	Y	Y	Not applicable	N	nil	No follow up	70	DM	Y
FOS003	2014-11-21	1	1	67	2014-09-12	E. coli	Y	not reported	Not applicable	N	2015-01-26	Sterile urine	>90	GU tract pathology	N
FOS004	2015-03-06	3	1	64	2015-03-06	E. coli	Y	Y	Not applicable	Y	nil	No follow up	90	Nil	Y
FOS005	2014-02-13	3	1	89	2014-02-10	E. coli	N	Y	Not applicable	Y	2014-02-28	Different organism	32	GU tract pathology	Y
FOS006	2014-11-11	1	1	80	2014-11-06	E. coli	N	Y	Not applicable	Y	2015-02-13	Sterile urine	21	Cancer - other	Y
FOS007	2014-08-12	1	1	91	2014-08-06	E. coli	N	Y	N	N	2014-08-22	Same organism	>90	GU tract pathology	Y
FOS008	2014-09-22	1	3	35	2014-09-17	E. coli	Y	Y	Y (Cipro, Nitro, Trim)	Y	2014-10-01	Different organism	14	DM	Y
FOS011	2014-12-01	1	2	52	2014-10-22	Mixed growth	Not applicable	Not applicable	Not applicable	N/A	2014-12-08	Mixed growth	39	Renal transplant	N
FOS013	2014-06-27	2	2	81	2014-06-27	Proteus mirabilis	N	Y	Not applicable	N	nil	No follow up	23	GU tract pathology	Y
FOS015	2014-10-14	1	11	82	2014-09-28	Mixed growth	Not applicable	Not applicable	Not applicable	N/A	nil	No follow up	79	GU tract pathology	Y
FOS026	2015-01-28	1	4	82	2015-01-28	Mixed growth	Not applicable	Not applicable	Not applicable	N/A	nil	No follow up	>90	Nil	Y
FOS030	2014-06-09	1	1	81	N/A	No micro results	Not applicable	Not applicable	Not applicable	N/A	N/A	No follow up	no data	Renal transplant	N
FOS031	2014-05-10	1	4	55	2015-03-06	E. coli	N	Y	Not applicable	Y	2014-07-03	Same organism	69	GU tract pathology	Y
FOS035	2015-01-30	1	2	83	2015-01-22	E. coli	Y	Y	Y (Nitro)	Y	2015-02-10	Sterile urine	>90	Bowel pathology	Y
FOS037	2013-12-17	1	1	78	2013-12-17	Enterobacter aerogenes	N	R	Y (Cipro)	N	nil	No follow up	42	Nil	Y
FOS038	2013-12-30	1	13	63	2013-10-25	E. coli	Y	Y	Y (Nitro)	Y	2014-01-09	Sterile urine	>90	GU tract pathology	Y
FOS049	2014-02-18	1	2	77	2014-02-13	Proteus mirabilis	N	Y	N	N	2014-02-27	Different organism	65	Steroids	Y
FOS051	2014-07-11	1	1	84	2014-07-11	E. coli	Y	Y	Y (Nitro/Trim)	Y	nil	No follow up	>90	Nil	Y
FOS052	2014-12-05	1	1	68	2014-12-02	Klebsiella pneumoniae	Y	Y	N	N	2014-12-09	Mixed growth	>90	Nil	Y
FOS053	2014-03-21	3	1	74	2014-03-18	E. coli	N	Y	N	N	2014-06-18	Same organism	>90	Nil	Y
FOS054	2014-12-31	3	1	55	2014-12-29	Klebsiella pneumoniae	Y	Y	N	N	2015-01-31	Sterile urine	53	Renal transplant	Y
FOS055	2015-02-11	1	1	77	2015-01-31	E. coli	Y	Y	N	N	2015-02-24	Different organism	89	GU tract pathology	Y
FOS056	2013-11-20	1	1	78	2013-11-12	E. coli	Y	Y	N	N	2013-11-27	Sterile urine	82	Nil	Y
FOS057	2014-03-26	1	1	77	2014-03-21	E. coli	N	not reported	N	N	nil	No follow up	80	GU tract pathology	Y
FOS058	2014-08-06	1	1	54	2014-07-31	E. coli	Y	Y	N	N	2014-10-07	Mixed growth	44	DM	Y
FOS059	2014-02-03	1	1	63	2013-12-19	Pseudomonas	Not applicable	Not applicable	Cipro	N	2014-03-19	Mixed growth	28	Nil	No data
FOS060	2015-01-29	1	6	69	2015-01-29	No significant growth	Not applicable	Not applicable	Not applicable	N/A	nil	No follow up	79	GU tract pathology	Y
FOS066	2014-08-05	2	1	16	2014-07-30	E. coli	Y	Y	Y (Nitro)	Y	2014-08-26	Same organism	>90	Nil	Y
FOS067	2014-06-04	1	1	78	2014-05-30	E. coli	N	Y	Y (Nitro)	Y	2014-06-09	Sterile urine	87	GU tract pathology	Y
FOS068	2015-03-11	1	2	34	2015-03-02	Klebsiella pneumoniae	N	Y	Y (Cipro)	N	2015-03-24	Pending	88	GU tract pathology	Y
FOS069	2014-09-25	1	3	64	2014-09-25	Klebsiella pneumoniae	Y	Y	Y (Nitro)	Y	2014-09-30	Same organism	20	Renal transplant	Y
FOS072	2015-03-06	3	1	84	2015-03-06	Klebsiella pneumoniae	N	Y	N	N	2013-06-13	Same organism	>90	Nil	Y
FOS073	2014-07-15	1	2	76	2014-07-08	Klebsiella pneumoniae	Y	Y	N	N	2014-07-22	Sterile urine	79	Nil	N
FOS075	2014-10-03	3	1	65	2014-09-26	E. coli	N	Y	Y (Nitro)	Y	2014-10-22	Sterile urine	35	Renal transplant	N
FOS076	2014-07-05	1	4	58	2014-07-01	Klebsiella pneumoniae	Y	Y	N	N	2014-07-11	Same organism	86	DM	Y
FOS080	2014-10-31	1	1	73	2014-10-28	E. coli	Y	Y	Y (Nitro)	Y	2014-11-06	Sterile urine	41	GU tract pathology	Y
FOS081	2014-04-07	1	1	65	2014-04-07	E. coli	Y	Y	Y (Nitro)	Y	2014-12-04	Different organism	no data	GU tract pathology	Y
FOS082	2013-08-14	1	1	63	2013-08-12	E. coli	Y	Y	Y (Nitro)	Y	2014-02-17	Same organism	>90	GU tract pathology	Y
FOS083	2015-02-08	1	1	19	2015-02-03	E. coli	N	Y	Y (cipro, nitro, trim)	Y	2015-03-20	Same organism	>90	Pregnant	N
FOS084	2015-01-23	1	3	78	2015-01-19	E. coli	Y	Y	N	N	2015-01-26	Sterile urine	79	Nil	Y
FOS086	2015-02-17	1	1	89	2015-02-17	E. coli	N	Y	N	N	2015-02-20	Sterile urine	85	Nil	Y
FOS087	2015-01-02	2	1	45	2014-12-27	E. coli	Y	Y	Y (Nitro)	Y	nil	No follow up	75	Renal transplant	N
FOS088	2014-05-23	1	5	62	2014-05-22	E. coli	Y	Y	Y (Nitro, trim)	Y	2014-05-29	Sterile urine	35	GU tract pathology	Y
FOS093	2014-07-09	1	1	45	2014-06-23	E. coli	Y	Y	Y (Nitro, trim)	Y	nil	No follow up	70	Cancer - other	N
FOS094	2014-04-02	1	1	79	2014-03-28	Klebsiella pneumoniae	Y	Y	N	N	2014-04-07	Same organism	19	GU tract pathology	Y
FOS095	2014-10-09	3	2	51	2014-10-06	E. coli	N	Y	Y (Nitro)	Y	2014-11-07	Sterile urine	30	Renal transplant	N
FOS096	2014-10-15	1	1	84	2014-09-24	E. coli	Y	Y	Y (Nitro)	Y	2014-11-20	Different organism	74	Nil	Y
FOS097	2015-01-06	1	1	25	2014-12-22	Klebsiella pneumoniae	N	Y	N	N	2015-01-30	Same organism	>90	GU tract pathology	N
FOS098	2014-11-28	3	14	78	2014-11-25	E. coli	Y	Y	Y (Nitro)	Y	2014-12-08	Sterile urine	41	GU tract pathology	Y
FOS108	2015-02-02	1	1	83	2014-01-27	Proteus mirabilis	N	Y	Y (cefalexin)	N	2015-03-24	Different organism	41	CVA	N
FOS109	2015-02-18	1	1	70	2015-02-09	E. coli	Y	Y	N	N	2015-03-26	Same organism	>90	Cancer - other	Y
FOS110	2014-07-09	3	1	76	2014-06-30	E. coli	Y	Y	Y (Nitro)	Y	2014-08-07	Same organism	>90	Bowel pathology	Y
FOS111	2013-09-25	1	1	61	2013-09-20	E. coli	Y	Y	N	N	2013-11-20	Same organism	24	Renal transplant	Y
FOS112	2014-06-11	1	6	66	2014-01-02	E. coli	Y	N	N	N	2014-06-24	Same organism	29	Nil	Y
FOS118	2015-01-06	1	1	26	2014-12-27	E. coli	N	Y	Y (cipro, nitro, co-amox)	Y	nil	No follow up	>90	Pregnant	N
FOS119	2014-09-10	1	1	94	2014-09-08	E. coli	Y	Y	Y (nitro)	Y	nil	No follow up	46	Nil	Y
FOS120	2014-11-25	1	2	76	2014-11-20	Enterobacter aerogenes	N	Y	N	N	2014-12-03	Different organism	>90	Cancer - other	Y
FOS122	2014-11-26	1	1	83	2014-11-14	E. coli	Y	Y	N	N	2014-12-08	Same organism	>90	Nil	N
FOS123	2014-04-11	1	1	94	2014-02-21	E. coli	Y	Y	N	N	2014-10-28	Mixed growth	72	Nil	Y
FOS124	2013-08-28	3	1	19	2013-08-23	E. coli	N	Y	Y (cefalexin, trim, nitro, co-amox)	Y	2013-08-30	Sterile urine	50	Renal transplant	N
FOS125	2015-03-07	3	1	87	2015-02-27	E. coli	N	Y	N	N	nil	No follow up	54	GU tract pathology	Y
FOS126	2014-05-29	3	1	61	2014-05-29	E. coli	Y	Y	Y (Nitro)	Y	2014-06-04	Sterile urine	>90	GU tract pathology	Y
FOS129	2015-03-24	1	1	70	2015-03-24	E. coli	N	Y	N	N	nil	No follow up	no data	GU tract pathology	Y
FOS131	2015-03-26	1	1	80	2015-03-23	E. coli	N	Y	N	N	2015-04-11	Sterile urine	64	Nil	Y
FOS132	2015-03-27	3	1	51	2015-03-25	E. coli	Y	Y	Y (Nitro)	Y	2015-05-11	Sterile urine	35	Renal transplant	N
FOS133	2015-03-30	1	1	70	2015-03-24	E. coli	N	Y	N	N	2015-04-07	Sterile urine	64	Nil	Y
FOS134	2015-03-31	1	1	74	2015-03-23	E. coli	Y	Y	N	N	nil	No follow up	no data	GU tract pathology	Y
FOS140	2015-04-16	3	3	44	2015-04-16	E. coli	N	Y	Y (Cipro, nitro)	Y	2015-04-30	Sterile urine	>90	GU tract pathology	Y
FOS143	2015-04-20	2	1	79	2015-04-13	Mixed (E. coli and E. faecalis)	N	Y	Y (Nitro, co-amox)	Y	2015-04-27	Same organism	10	GU tract pathology	Y
FOS144	2015-04-24	1	3	26	2015-04-15	E. coli	N	Y	Y (cipro, trim)	N	2015-05-01	Same organism	>90	Pregnant	Y
FOS146	2015-05-06	3	1	42	2015-05-01	Morganella morganii	N	Y	N	N	2015-06-15	Same organism	53	Renal transplant	N
FOS147	2015-05-12	1	1	93	2015-05-05	E. coli	N	Y	Y (co-amox)	N	nil	No follow up	64	Nil	Y
FOS148	2015-05-12	1	1	73	2015-05-06	E. coli	Y	Y	N	N	nil	No follow up	85	Nil	Y
FOS149	2015-05-13	2	1	75	2015-05-08	E. coli	N	Y	Y (Nitro)	Y	nil	No follow up	38	Nil	Y

## Sheet: Table footnotes
This table lists unique patients (rather than individual treatment episodes)
For the original analysis, we also recorded patient sex. This was removed from the table at the request of the journal prior to publication in the interests of anonymisation.
